# Supplementary material for: The Prediction of Calorific Value of Carbonized Solid Fuel Produced from Refuse-Derived Fuel in the Low-Temperature Pyrolysis in CO2
Source: Materials (Basel). 2020 Dec 24;14(1):49. doi: 10.3390/ma14010049 (PMC7795902; doi:10.3390/ma14010049)
Supplement: Supplementary file 1 [file materials-14-00049-s001.zip]

Archive with 1 entries (1 files):
- materials-1030879-supplementary.xlsx
