# Supplementary material for: The Prediction of Calorific Value of Carbonized Solid Fuel Produced from Refuse-Derived Fuel in the Low-Temperature Pyrolysis in CO2
Source: Materials (Basel). 2020 Dec 24;14(1):49. doi: 10.3390/ma14010049 (PMC7795902; doi:10.3390/ma14010049)
Supplement: Supplementary file 1 [file materials-14-00049-s001.zip › materials-1030879-supplementary.xlsx]

## Sheet: Read me
The excel file contain empirical model that calculate HHV of carbonized solid fuels (CSF) based on pyrolysis parameters (temperature and time), and % share of main compositions of refuse-derived fuels (RDF) used to CSF production. The model is a part of work "The Prediction of Calorific Value of Carbonized Solid Fuel Produced from Refuse-Derived Fuel in the Low-Temperature Pyrolysis", where model…
In the sheet called "HHV of CSF" are two tables. Upper Table need data about RDF composition given in percentage by mass. (there is a need to fill a yelow windows). A total mass of components should be 100%. The lower table presents a results of HHV for particular components of carbonized RDF and value of CSF (presented in red) processed at particular temperature and time. Temperatures and times …

## Sheet: HHV of CSF
RDF composition, % share by mass
Carton, %	0.0964
Fabric, %	0.062
Kitchen waste, %	0.0402
Paper, %	0.0964
plastic, %	0.3423
Rubber, %	0.096
PAP/AL/PE, %	0.1222
Wood, %	0.1445
Total, %	1
Pyrolysis parameters, -			HHV of RDF components pyrolysed at T&t conditions, MJ/kg									HHV, MJ/kg
Temperature (T), °C	Residence time (t), min		Carton	Fabric	Kitchen waste	Paper	Plastic	Rubber	PAP/AL/PE	Wood		CSF
300	20		15.6556	18.8976	18.9962	15.2545	36.046	36.0408	20.0038	20.7009		26.1492
300	40		16.112	20.3133	19.7887	14.6008	33.6018	33.1888	23.0496	21.9359		25.6901
300	60		15.5946	19.2524	20.9821	14.673	37.0429	33.0412	26.4475	22.7776		27.3299
320	20		15.8482	19.6954	19.5156	14.9224	37.4242	35.312	23.6467	21.4358		27.1593
320	40		16.3047	21.1111	20.1509	14.2688	34.7071	32.1171	25.9959	22.5826		26.4696
320	60		15.7873	20.0501	21.1872	14.3409	37.8753	31.6267	28.6974	23.3362		27.879
340	20		16.0048	20.5118	19.9808	14.6321	38.414	34.4281	26.6514	22.1259		27.9366
340	40		16.4612	21.9275	20.4589	13.9784	35.424	30.8904	28.3041	23.1846		27.0164
340	60		15.9439	20.8665	21.338	14.0505	38.3193	30.0571	30.309	23.8501		28.1952
360	20		16.1252	21.3468	20.3918	14.3834	39.0154	33.3892	29.018	22.7714		28.4811
360	40		16.5817	22.7625	20.7128	13.7298	35.7525	29.5086	29.9742	23.742		27.3304
360	60		16.0643	21.7015	21.4346	13.8019	38.3749	28.3325	31.2825	24.3193		28.2788
380	20		16.2095	22.2004	20.7486	14.1765	39.2284	32.1953	30.7464	23.3723		28.7929
380	40		16.6659	23.6161	20.9124	13.5228	35.6926	27.9718	31.0061	24.2547		27.4117
380	60		16.1486	22.5551	21.4771	13.595	38.0421	26.4528	31.6179	24.7438		28.1295
400	20		16.2577	23.0726	21.0513	14.0113	39.053	30.8463	31.8367	23.9285		28.8719
400	40		16.7141	24.4883	21.0579	13.3577	35.2443	26.28	31.3998	24.7227		27.2602
400	60		16.1967	23.4273	21.4654	13.4298	37.3209	24.4181	31.3151	25.1237		27.7476
420	20		16.2697	23.9634	21.2998	13.8879	38.4892	29.3423	32.2888	24.44		28.7182
420	40		16.7261	25.3791	21.1492	13.2342	34.4076	24.4331	31.1554	25.1461		26.876
420	60		16.2088	24.3181	21.3995	13.3063	36.2113	22.2283	30.3742	25.4589		27.1328
440	20		16.2456	24.8728	21.4941	13.8061	37.537	27.6833	32.1028	24.9068		28.3317
440	40		16.702	26.2885	21.1863	13.1525	33.1825	22.4312	30.2728	25.5248		26.259
440	60		16.1847	25.2276	21.2795	13.2246	34.7133	19.8835	28.7951	25.7495		26.2853
460	20		16.1854	25.8009	21.6342	13.7661	36.1964	25.8692	31.2786	25.329		27.7124
460	40		16.6418	27.2166	21.1693	13.1124	31.569	20.2742	28.7521	25.8588		25.4092
460	60		16.1244	26.1556	21.1053	13.1846	32.8269	17.3836	26.5778	25.9954		25.2051
480	20		16.089	26.7475	21.7201	13.7678	34.4675	23.9	29.8163	25.7065		26.8604
480	40		16.5455	28.1632	21.0981	13.1142	29.5671	17.9622	26.5932	26.1482		24.3267
480	60		16.0281	27.1023	20.8768	13.1863	30.5521	14.7288	23.7224	26.1966		23.8921
500	20		15.9565	27.7128	21.7519	13.8113	32.3501	21.7758	27.7158	26.0394		25.7757
500	40		16.413	29.1285	20.9726	13.1576	27.1768	15.4951	23.7962	26.3929		23.0115
500	60		15.8956	28.0675	20.5943	13.2297	27.8889	11.9188	20.2289	26.3531		22.3463
